# Supplementary material for: Construction and Validation of a Nomogram Clinical Prediction Model for Predicting Osteoporosis in an Asymptomatic Elderly Population in Beijing
Source: J Clin Med. 2023 Feb 6;12(4):1292. doi: 10.3390/jcm12041292 (PMC9967366; doi:10.3390/jcm12041292)
Supplement: Supplementary file 1 [file jcm-12-01292-s001.zip]

Archive with 12 entries (12 files):
- Data S1. The main code used to construct and validate the nomogram prediction model.R
- Data S2. Raw data of trainging group.xlsx
- Data S3. Raw data of validation group.xlsx
- Data S4. Raw data of Figure 6A.xlsx
- Data S5. Raw data of Figure 6B.xlsx
- Data S6. Raw data of Figure 6C.xlsx
- Data S7. Raw data of Figure 6D.xlsx
- Table S1.pdf
- Table S2.pdf
- Table S3.pdf
- Table S4.pdf
- Table S5.pdf
