# Supplementary material for: Construction and Validation of a Nomogram Clinical Prediction Model for Predicting Osteoporosis in an Asymptomatic Elderly Population in Beijing
Source: J Clin Med. 2023 Feb 6;12(4):1292. doi: 10.3390/jcm12041292 (PMC9967366; doi:10.3390/jcm12041292)
Supplement: Supplementary file 1 [file jcm-12-01292-s001.zip › Data S2. Raw data of trainging group.xlsx]

## Sheet: Raw data of trainging group
OP	Age	Gender	Manual_laborers	Education_Level_II	Height	Weight	Waistline	Smooking	Drinking
1	64.2685	0	1	1	160	70	86	0	0
1	63.7781	0	1	1	150	60	94	0	1
1	64.5945	0	1	1	157	58	80	0	0
1	74.0548	0	0	1	159	63	87	0	0
1	53.6356	0	0	1	164	62	80	0	0
1	65.3644	0	1	1	165	61	84	0	0
0	67.3644	0	1	1	159	65	80	0	0
0	67.5753	0	0	1	163	57	84	0	0
1	67.8219	1	1	1	170	66	89	1	0
1	68.7178	0	1	1	150	50	80	0	0
0	66.6384	1	1	1	176	72	98	1	1
1	74.4384	0	1	1	154	63	86	0	0
1	72.1397	0	0	1	155	58	88	0	0
0	70.011	0	0	1	163	63	84	0	0
0	65.5671	0	0	1	158	70	108	0	0
0	66.0795	0	1	1	156	52	88	0	0
0	64.3671	0	1	1	158	60	83	0	0
1	71.6274	0	1	1	156	60	85	0	0
1	73.6986	0	0	1	152	60	89	0	0
1	66.7918	0	1	1	156	67	76	0	0
1	72.4438	0	1	1	159	71	96	0	0
0	67.7068	0	1	1	162	65	78	0	0
1	65.8548	0	0	1	160	60	80	0	0
0	67.5534	0	0	1	150	54	80	0	0
1	66.3808	0	0	1	160	60	80	0	0
0	88.8055	0	0	1	161	67	80	0	0
0	71.3151	0	1	1	155	51	76	0	0
1	81.1808	0	0	1	179	54	80	0	0
0	68.5479	1	1	1	170	63	89	0	0
1	68.9616	0	1	1	162	55	73	0	0
0	66.1945	0	0	1	150	70	72	0	0
1	66.3041	0	0	1	150	60	89	0	0
1	79.1233	0	0	1	156	55	86	0	0
1	77.8521	0	0	1	148	59	87	0	0
1	65.4	0	0	1	161	57	76	0	0
0	77.5973	1	1	1	165	60	85	1	1
0	66.4466	0	0	1	152	72	70	0	0
0	62.9178	0	0	1	160	52	63	0	0
1	68.9151	0	0	1	170	72	82	0	0
1	75.5808	0	0	1	159	52	84	0	0
0	72.2986	0	0	1	160	58	76	0	0
1	69.2877	0	1	1	159	65	92	0	0
0	63.4603	0	0	1	162	55	76	0	0
1	73.063	1	1	1	168	53	76	1	0
0	68.9014	1	1	1	160	70	102	0	0
0	65.2986	1	1	1	170	60	75	0	1
0	66.4521	0	0	1	160	55	82	0	0
1	59.5836	0	0	1	154	74	98	0	0
0	67.7452	0	0	1	158	60	80	0	0
0	74.7808	1	1	1	172	70	86	0	0
1	67.337	0	0	1	165	60	80	0	0
1	69.6959	0	0	1	159	50	79	0	0
1	74.5041	0	1	1	156	60	89	0	0
1	73.5644	0	0	1	159	51	85	0	0
1	70.3425	0	0	1	153	50	70	0	0
0	70.1753	0	0	1	166	70	89	0	0
1	70.7945	0	0	1	155	46	69	0	0
0	69.7425	0	0	1	152	58	80	0	0
1	70.3589	0	0	1	153	47	76	0	0
1	63.3863	0	1	1	150	63	90	0	0
1	65.0685	0	1	1	161	55	71	0	0
1	71.5151	1	1	1	170	56	103	1	1
1	70.4493	1	0	1	155	65	72	1	1
0	53.1205	0	1	1	157	70	86	0	0
1	65.1589	0	0	1	156	63	82	0	0
0	85.1041	0	1	1	163	61	92	0	0
1	66.0575	0	1	1	150	47	76	0	0
1	72.7808	0	1	1	158	66	84	0	0
1	84.5699	0	0	1	163	65	92	0	0
1	71.1562	0	1	1	155	55	79	0	0
1	65.0795	0	1	1	160	63	84	0	0
1	72.9452	0	0	1	160	65	84	0	0
1	69.1753	0	0	1	162	60	80	0	0
1	64.2658	0	1	1	155	68	93	0	0
0	68.537	0	1	1	157	70	86	0	0
1	67.2164	0	0	1	168	70	80	0	0
0	66.0027	0	1	1	160	50	70	0	0
1	68.0164	1	1	1	163	70	83	0	1
1	66.611	0	1	1	170	65	87	0	0
0	63.8493	1	1	1	170	70	95	0	0
0	63.589	1	1	1	170	68	89	1	0
1	77.4438	0	1	1	163	57	75	0	0
1	67.7425	0	0	1	162	55	76	0	0
1	72.3123	0	0	1	145	56	80	0	0
0	66.1479	0	1	1	160	51	80	0	0
1	69.3507	0	0	1	152	46	76	0	0
1	86.5863	0	1	1	164	50	98	0	0
1	72.6877	0	1	1	149	57	76	0	0
0	65.0164	0	0	1	166	71	100	0	0
1	66.7425	0	1	1	153	51	74	0	0
0	65.0247	0	0	1	162	75	93	0	0
0	70.3507	0	0	1	145	58	84	0	0
1	66.9233	0	0	1	155	60	80	0	0
1	69.3479	0	0	1	152	50	84	0	0
1	80.1096	0	1	1	145	50	70	0	0
1	74.4137	0	1	1	150	49	73	0	0
1	65.6959	0	0	1	160	56	76	0	0
0	52.4	0	0	1	165	60	85	0	0
1	65.474	0	0	1	155	57	80	0	0
0	70.6192	1	1	1	163	70	100	1	1
0	70.4986	1	0	1	168	67	90	1	1
1	65.526	0	1	1	165	55	90	0	0
0	65.8164	0	0	1	164	65	78	0	0
1	66.9315	0	0	1	149	40	60	0	0
1	68.6	0	1	1	160	45	99	0	0
1	69.0658	0	0	1	150	65	80	0	0
1	69.8219	1	1	1	168	70	98	1	0
1	59.4055	0	1	1	157	68	84	0	0
0	58.2384	0	1	1	160	65	76	0	0
1	66.8932	0	1	1	158	60	76	0	0
1	67.0822	0	0	1	159	68	85	0	0
1	70.5945	0	0	1	152	60	100	0	0
1	63.2384	1	0	1	175	82	100	1	1
1	69.7068	0	1	1	152	55	87	0	0
1	58.8767	0	1	1	161	50	94	0	0
1	65.2521	0	0	1	162	55	76	0	0
1	66.189	0	0	1	160	50	74	0	0
0	71.2959	1	1	1	165	65	84	1	1
0	69.4822	0	0	1	150	65	86	0	0
0	66.4521	0	1	1	162	62	78	0	0
0	57.7589	0	1	1	160	52	70	0	0
0	63.4548	0	1	1	155	75	86	0	0
1	67.0356	1	1	1	168	65	86	1	0
1	71.8658	0	1	1	146	56	87	0	0
0	65.2795	1	1	1	160	70	90	1	0
0	65.9452	1	0	1	165	67	88	1	0
1	48.5918	0	0	1	167	56	74	0	0
1	69.1123	0	0	1	162	50	80	0	0
0	81.137	0	0	1	150	66	99	0	0
1	67.9041	1	0	1	169	65	80	0	0
0	66.526	0	1	1	149	50	80	0	0
1	58.3096	0	1	1	160	67	84	0	0
1	69.7479	0	1	1	160	48	80	0	0
1	65.7397	0	0	2	160	45	93	0	0
1	63.8685	0	1	2	162	65	80	0	0
1	72.5315	0	0	2	157	52	75	0	0
0	64.8822	0	0	2	164	60	70	0	0
0	62.4712	1	1	2	174	75	86	1	0
1	56	0	0	2	158	60	79	0	0
0	61.0082	0	0	2	152	49	74	0	0
1	58.4877	0	0	2	158	60	76	0	0
0	71.7562	1	1	2	171	70	86	0	0
0	61.8356	1	1	2	172	83	76	0	0
1	78.1699	0	0	2	162	71	82	0	0
1	67.1397	0	0	2	163	74	87	0	0
0	64.1315	0	0	2	151	67	73	0	0
0	53.7452	0	0	2	155	64	83	0	0
0	67.9945	0	0	2	153	55	74	0	0
1	58.4795	0	1	2	175	65	84	0	0
1	68.5041	0	0	2	154	60	80	0	0
0	61.6548	0	0	2	158	69	80	0	0
1	69.4027	0	0	2	157	60	84	0	0
1	62.6301	0	0	2	168	70	83	0	0
0	66.9452	0	0	2	169	78	86	0	0
1	60.7205	0	0	2	165	55	84	0	0
1	63.4795	1	0	2	160	61	76	1	1
0	59.8548	0	1	2	155	66	90	0	0
0	74.6301	1	1	2	168	72	87	0	0
0	61.4877	1	0	2	174	66	82	0	0
1	65.2438	0	0	2	158	64	80	0	0
0	70.4247	0	0	2	167	75	70	0	0
0	61.2658	0	0	2	156	56	76	0	0
0	63.3342	0	1	2	155	60	84	0	0
0	64.3397	0	0	2	164	73	69	0	0
1	51.074	0	0	2	160	73	85	0	0
0	62.1288	0	0	2	165	72	90	0	0
0	65.2548	1	0	2	174	71	70	0	0
1	72.8493	0	1	2	145	58	76	0	0
0	64.6192	0	0	2	164	65	79	0	0
0	72.9123	0	1	2	155	60	90	0	0
0	63.526	0	0	2	173	67	80	0	0
0	73.4658	0	1	2	150	65	87	0	0
0	56.4438	0	0	2	162	59	73	0	0
1	66.3151	0	0	2	155	53	80	0	0
1	59.0247	0	1	2	163	56	86	0	0
1	64.2932	0	1	2	156	60	80	0	0
0	61.3726	0	1	2	160	75	80	0	0
1	75.0247	0	0	2	165	73	89	0	0
0	64.9918	1	1	2	173	75	89	0	1
0	57.7863	0	0	2	158	64	80	0	0
0	74.0877	1	1	2	160	64	80	0	0
1	58.0685	0	1	2	160	60	80	0	0
0	61.2822	0	0	2	150	54	72	0	0
0	57.8877	0	1	2	176	66	84	0	0
0	64.5836	1	1	2	170	79	98	1	0
0	71.9123	0	1	2	157	60	80	0	0
0	68.0329	0	1	2	156	80	85	0	0
0	66.6849	0	0	2	168	57	76	0	0
0	71.7096	1	0	2	182	100	112	0	0
1	72.7288	1	0	2	173	63	87	0	1
0	57.9726	0	0	2	162	78	94	0	0
1	61.4356	1	1	2	172	65	86	1	1
0	58.5288	0	0	2	164	80	87	0	0
1	61.3836	0	1	2	150	52	80	0	0
0	63.7068	0	0	2	171	72	87	0	0
1	57.6849	0	1	2	162	65	84	0	0
0	65.3863	0	0	2	155	64	100	0	0
0	63.0986	1	1	2	157	70	94	1	0
1	58.4795	0	1	2	159	61	76	0	0
1	73.7945	0	1	2	160	60	68	0	0
1	79.7096	0	0	2	155	66	70	0	0
0	66.3014	0	0	2	168	86	107	0	0
0	75.6822	1	0	2	168	75	100	1	1
0	67.6274	0	0	2	155	70	86	0	0
0	75.7808	1	0	2	170	70	100	1	1
1	52.011	0	1	2	159	62	80	0	0
1	62.9178	0	0	2	159	58	79	0	0
1	64.4521	0	0	2	164	68	80	0	0
0	63.8658	0	1	2	159	65	80	0	0
0	64.0712	1	1	2	175	76	94	0	0
0	61.3644	0	0	2	168	75	86	0	0
0	62.6411	0	0	2	163	70	85	0	0
1	66.274	0	0	2	154	49	68	0	0
1	64.2055	0	1	2	165	51	71	0	0
1	63.6411	0	1	2	161	54	73	0	0
0	61.8822	0	0	2	160	60	74	0	0
1	63.5918	0	1	2	160	52	73	0	0
0	61.2685	0	1	2	164	80	80	0	0
0	63.7562	0	1	2	156	50	80	0	0
0	80.7014	1	1	2	169	75	90	0	0
0	61.3507	1	1	2	172	73	87	1	1
0	66.3014	0	0	2	158	68	90	0	0
0	60.2603	1	0	2	168	85	100	0	0
0	62.0904	0	0	2	162	80	100	0	0
0	63.2055	0	0	2	158	80	87	0	0
1	63.4137	0	1	2	160	68	80	0	0
1	60.3534	0	0	2	162	65	80	0	0
1	65.8247	0	0	2	160	65	80	0	0
0	66.1041	1	0	2	160	70	84	0	1
0	64.6493	0	0	2	160	72	98	0	0
0	60.5151	0	0	2	156	65	80	0	0
0	60.811	0	0	2	157	54	76	0	0
1	68.9781	0	0	2	150	66	90	0	0
0	63.0904	0	1	2	160	65	80	0	0
1	69.7068	0	0	2	164	46	73	0	0
1	61.5671	0	0	2	165	58	84	0	0
0	63.9616	0	0	2	158	62	84	0	0
0	61.0685	0	0	2	156	65	78	0	0
1	66.1644	0	0	2	160	60	76	0	0
0	69.1068	1	1	2	172	90	90	1	1
0	58.2767	0	0	2	162	62	78	0	0
0	62.2301	0	0	2	163	66	87	0	0
0	69.2904	1	0	2	170	65	90	0	1
1	73.0466	1	1	2	174	75	94	0	0
0	60.6712	1	0	2	170	70	86	1	1
0	65.3507	0	0	2	162	62	86	0	0
0	63.7699	0	0	2	156	55	80	0	0
0	62.2712	0	0	2	156	82	90	0	0
0	65.0274	0	0	2	159	65	87	0	0
0	73.1808	0	1	2	160	60	76	0	0
0	60.9699	1	0	2	180	88	96	0	0
0	78.7068	0	0	2	153	53	90	0	0
0	62.411	0	1	2	158	66	85	0	0
0	59.4055	0	0	2	159	67	84	0	0
0	61.3014	1	1	2	180	88	94	1	1
0	73.4767	0	0	2	160	60	84	0	0
0	63.2027	1	0	2	169	69	87	0	0
0	64.326	0	0	2	156	62	88	0	0
0	69.3123	0	0	2	165	60	80	0	0
0	59.0548	0	1	2	153	49	70	0	0
0	55.5534	0	0	2	160	68	84	0	0
0	72.2795	1	0	2	174	100	108	1	1
1	68.3562	0	0	2	150	50	76	0	0
1	77.8	1	0	2	169	50	75	1	0
1	64.9753	0	0	2	166	70	84	0	0
0	65.5945	1	1	2	165	70	85	1	0
1	63.811	0	0	2	150	49	70	0	0
1	62.2822	0	1	2	160	55	70	0	0
0	68.874	0	1	2	161	72	89	0	0
0	64.9836	0	0	2	157	53	85	0	0
0	79.8493	0	0	2	162	70	100	0	0
1	61.8685	0	0	2	163	60	70	0	0
0	64.6932	1	0	2	172	58	100	1	0
0	61.5041	0	0	2	152	51	71	0	0
1	63.0274	0	1	2	165	58	76	0	0
1	64.6932	0	0	2	155	57	80	0	0
0	66.0082	1	0	2	175	85	85	0	1
1	64.0055	0	0	2	158	53	76	0	0
0	66.337	1	0	2	170	81	100	1	1
0	73.4301	1	0	2	168	66	87	0	0
0	74.2685	1	1	2	161	70	86	1	1
0	58.0082	0	0	2	155	60	90	0	0
0	75.7863	0	0	2	158	52	86	0	0
1	68.4685	0	1	2	160	63	87	0	0
0	65.8877	1	1	2	170	70	93	0	0
0	65.4575	0	1	2	156	61	74	0	0
1	63.6274	0	1	2	150	50	74	0	0
1	67.2219	1	1	2	174	70	77	0	0
0	61.7562	0	0	2	154	59	80	0	0
0	62.3425	0	0	2	155	70	81	0	0
1	58.6411	0	1	2	155	60	76	0	0
0	76.8767	0	0	2	153	54	76	0	0
1	70.3507	1	0	2	165	60	90	1	0
0	64.0603	0	0	2	160	64	80	0	0
0	63.0356	0	1	2	150	60	76	0	0
1	65.5836	0	0	2	154	47	74	0	0
0	64.3342	0	0	2	150	60	87	0	0
0	64.3041	1	0	2	171	82	94	0	0
0	58.4247	0	1	2	162	70	84	0	0
0	69.7589	1	0	2	160	54	69	0	1
0	58.9452	0	0	2	163	100	100	0	0
0	81.4384	0	0	2	155	61	84	1	0
0	74.2795	0	0	2	160	75	100	0	0
0	67.6849	1	1	2	160	75	100	1	1
1	62.1836	1	0	2	168	60	86	1	1
1	81.3808	0	0	2	150	55	90	0	0
1	62.8438	0	0	2	160	54	85	0	0
1	69.5151	0	0	2	155	50	78	0	0
0	61.7479	1	0	2	176	64	84	0	0
0	67.2603	1	0	2	170	80	94	0	1
0	84.1288	1	0	2	160	64	86	0	0
0	69.1233	0	0	2	156	60	92	0	0
0	65.3342	0	0	2	157	59	80	0	0
1	63.4685	0	0	2	163	61	83	0	0
0	58.1562	0	0	2	163	55	66	0	0
0	60.4849	0	1	2	159	62	80	0	0
0	62.7123	0	0	2	159	73	92	0	0
1	61.2685	0	1	2	152	53	84	0	0
0	65.3151	0	0	2	156	58	85	0	0
0	62.4274	0	0	2	161	95	123	0	0
1	65.0767	0	0	2	156	47	86	0	0
1	58.0055	0	0	2	159	68	100	0	0
0	67.5918	0	0	2	163	75	90	0	0
1	69.5123	0	0	2	156	62	80	0	0
0	67.5014	1	0	2	170	75	90	0	0
0	68.3589	1	1	3	167	88	97	0	0
0	79.4466	0	0	3	156	50	84	0	0
0	70.8795	1	0	3	180	80	100	1	0
0	66.0795	0	0	3	159	57	96	0	0
0	70.7726	1	0	3	170	70	87	0	0
0	69.3178	1	1	3	184	80	92	1	1
0	85.6411	1	0	3	170	65	92	0	0
0	68.0411	0	0	3	160	70	90	0	0
1	75.5808	0	0	3	158	72	99	0	0
0	62.0219	1	1	3	170	80	84	1	1
1	72.8767	1	0	3	169	69	88	0	0
0	70.3507	1	0	3	180	85	84	0	0
0	69.4795	1	1	3	168	75	103	0	0
0	66.8247	0	0	3	158	70	89	0	0
0	62.4493	1	0	3	176	74	90	1	1
0	58.2274	0	0	3	158	61	84	0	0
1	79	0	0	3	156	63	87	0	0
0	55.2356	1	0	3	176	92	98	1	1
0	64.9945	0	0	3	154	53	80	0	0
0	72.9123	1	0	3	168	66	88	0	0
0	74.3233	0	0	3	160	51	84	0	0
1	68.2932	0	0	3	157	60	75	0	0
0	76.1808	1	0	3	160	80	92	0	0
0	73.6466	1	1	3	172	70	105	0	1
0	58.3425	0	0	3	157	62	80	0	0
0	74.8301	1	0	3	168	75	89	0	0
1	65.7726	1	0	3	179	90	102	1	1
1	56.0959	0	0	3	165	63	84	0	0
0	67.1425	1	0	3	178	83	84	1	1
0	75.2329	1	0	3	175	75	96	0	0
1	61.9808	0	0	3	158	57	72	0	0
1	63.7068	0	1	3	160	67	84	0	0
1	65.5836	0	0	3	163	60	70	0	0
1	68.1918	0	0	3	160	58	80	0	0
0	69.2575	0	0	3	155	60	80	0	0
0	77.9425	0	1	3	163	80	102	0	0
0	65.0356	1	0	3	168	66	90	0	0
1	66.0904	0	0	3	168	64	74	0	1
1	71.7753	0	0	3	152	60	87	0	0
0	64.1644	1	0	3	170	70	94	1	1
1	67.1397	1	1	3	161	63	84	1	1
1	74.7096	1	0	3	174	72	86	0	1
1	62.0247	0	0	3	164	58	79	0	0
0	66.4603	0	0	3	156	62	87	0	0
0	62.2247	0	0	3	160	53	81	0	0
0	68.0164	0	1	3	158	62	89	0	0
1	67.189	0	0	3	163	65	80	0	0
0	59.5315	0	1	3	160	60	79	0	0
0	68.6767	0	1	3	168	75	98	0	0
0	53.3616	0	0	3	163	90	102	0	1
0	56.3342	0	0	3	155	68	71	0	0
0	76.8767	1	0	3	172	80	90	0	0
0	72.1123	0	0	3	162	65	82	0	0
0	55.1562	0	0	3	152	51	74	0	0
0	67.737	0	0	3	160	57	80	0	0
0	82.9342	1	0	3	170	62	88	0	1
0	66.7836	0	0	3	159	67	84	0	0
0	67.9836	0	0	3	161	75	93	0	0
0	72.5068	0	0	3	160	62	87	0	0
1	74.0685	0	0	3	154	60	69	0	0
1	57.8219	0	0	3	158	59	76	0	0
0	76.4	1	0	3	174	80	90	0	0
0	67.2877	1	0	3	172	85	89	0	0
0	63.4027	1	0	3	169	83	98	0	1
1	65.0712	1	0	3	173	57	75	1	0
1	59.1205	0	1	3	166	69	86	0	0
0	75.8904	1	0	3	174	80	95	0	0
0	61.7479	0	0	3	165	75	90	0	0
0	77.5068	1	0	3	177	75	94	0	0
1	63.6164	0	0	3	165	63	76	0	0
0	89.7151	1	0	3	159	65	66	0	0
0	51.3836	0	0	3	155	70	68	0	0
0	66.4575	0	0	3	155	63	90	0	0
1	69.2575	0	0	3	162	58	78	0	0
0	73.7616	0	0	3	160	57	87	0	0
0	74.2438	1	0	3	168	71	85	0	0
0	61.5233	0	1	3	157	69	80	0	0
0	66.3808	1	0	3	174	70	83	0	0
0	59.6712	0	1	3	167	77	99	0	0
1	62.6493	0	0	3	167	66	85	0	0
0	80.4685	1	0	3	165	87	105	0	0
0	61.6904	0	0	3	162	60	76	0	0
1	71.1699	0	0	3	154	62	84	0	0
0	78.589	1	0	3	165	70	98	0	1
0	78.8795	0	0	3	159	60	80	0	0
0	62.5863	1	0	3	170	70	90	0	0
1	88.7699	0	0	3	152	62	90	0	0
0	58.3452	0	0	3	151	65	74	0	0
0	69.6438	1	0	3	174	77	88	0	0
0	66.9507	0	0	3	162	53	73	0	0
0	69.4466	1	0	3	180	80	98	0	0
1	72.5534	1	0	3	169	60	88	0	0
0	81.0548	1	0	3	170	70	95	0	0
1	69.3425	0	0	3	159	60	76	0	0
0	67.1671	1	1	3	176	84	103	1	1
0	66.8932	1	0	3	190	98	87	0	0
0	70.1781	0	1	3	158	78	98	0	0
1	77.011	1	0	3	170	70	90	0	0
0	68.474	1	0	3	181	83	95	0	0
1	72.3479	1	0	3	166	65	90	1	0
0	56.3863	0	0	3	159	70	84	0	0
0	63.1205	0	1	3	163	65	60	0	0
1	70.926	0	0	3	166	64	90	0	0
0	70.4822	0	0	3	162	70	90	0	0
0	64.7644	0	0	3	170	57	86	0	0
1	69.0932	1	0	3	163	62	79	0	0
0	76.0603	1	0	3	166	76	89	0	0
1	71.9233	0	0	3	156	60	79	0	0
1	68.9288	0	0	3	153	60	76	0	0
0	76.011	1	0	3	171	87	100	0	0
0	66.2493	1	1	3	174	95	95	1	1
1	69.5205	0	0	3	169	60	80	0	0
0	79.2548	1	0	3	169	63	76	1	1
