# Supplementary material for: Construction and Validation of a Nomogram Clinical Prediction Model for Predicting Osteoporosis in an Asymptomatic Elderly Population in Beijing
Source: J Clin Med. 2023 Feb 6;12(4):1292. doi: 10.3390/jcm12041292 (PMC9967366; doi:10.3390/jcm12041292)
Supplement: Supplementary file 1 [file jcm-12-01292-s001.zip › Data S3. Raw data of validation group.xlsx]

## Sheet: Raw data of validation group
OP	Age	Gender	Manual_laborers	Education_Level	Height	Weight	Waistline	Smooking	Drinking
0	51.6685	0	0	1	161	60	70	0	0
1	70.2712	0	0	1	145	44	79	0	0
1	67.737	0	1	1	148	65	98	0	0
0	77.4027	1	1	1	168	70	100	0	0
1	73.9973	0	0	1	156	62	79	0	0
1	60.4082	0	0	1	150	65	90	0	0
0	67.9233	0	0	1	160	65	80	0	0
0	66.4411	0	1	1	159	65	80	0	0
0	65.4247	1	1	1	170	62	84	1	0
0	65.8493	1	1	1	168	63	90	0	0
1	67.1014	0	1	1	162	55	70	0	0
1	75.1562	0	1	1	158	62	83	0	0
1	67.2548	0	1	1	158	52	67	0	0
1	66.126	0	1	1	156	70	90	0	0
0	67.6548	1	1	1	172	65	90	0	1
0	67.8849	1	1	1	177	75	94	0	0
0	66.6575	0	1	1	160	70	86	0	0
1	60.6274	0	0	1	163	65	83	0	0
0	69.7507	1	1	1	170	60	90	1	0
1	68.7068	1	1	1	168	62	84	1	0
1	65.4932	0	1	1	156	71	90	0	0
1	69.3671	1	0	1	161	75	96	0	0
1	68.4795	0	1	1	160	50	70	0	0
1	67.2493	0	0	1	153	60	72	0	0
1	68.0986	0	1	1	160	53	70	0	0
1	72.2247	0	0	1	160	60	80	0	0
1	68.7589	0	0	1	155	47	72	0	0
1	69.463	0	0	1	158	70	107	0	0
0	71.7068	0	1	1	168	67	80	0	0
1	58.8767	0	0	1	167	47	84	0	0
0	79.7616	0	1	1	153	64	90	0	0
0	65.663	1	1	1	167	70	85	1	0
1	67.274	1	0	1	174	86	80	1	1
1	70.7507	0	0	1	150	55	80	0	0
1	67.5315	0	1	1	158	60	84	0	0
1	75.7534	0	0	1	162	59	90	0	0
0	71.2904	1	1	1	170	70	84	1	1
1	66.2575	0	0	1	153	47	72	0	0
1	66.6575	0	0	1	162	65	90	0	0
0	77.2329	0	0	1	158	70	106	0	0
0	67.8959	0	0	1	158	56	86	0	0
1	73.337	0	1	1	155	68	88	0	0
0	66.0767	0	0	1	150	56	80	0	0
0	70.1452	0	1	1	160	65	85	0	0
1	68.2603	0	0	1	160	65	84	0	0
1	62.3781	0	0	1	160	53	70	0	0
1	63.2795	0	0	2	162	59	80	0	0
0	64.8959	0	1	2	153	70	87	0	0
1	63.3945	0	0	2	160	60	87	0	0
0	63.9808	0	0	2	166	74	75	0	0
1	66.5753	1	1	2	180	80	100	0	0
1	60.6904	0	1	2	160	64	84	0	0
0	58.7671	0	1	2	162	68	103	0	0
0	65.1945	1	1	2	178	60	87	1	0
1	63.674	0	1	2	172	63	78	0	0
1	74.5233	0	0	2	158	60	83	0	0
1	67.3945	0	0	2	158	47	71	0	0
0	58.8548	0	0	2	152	60	84	0	0
1	63.6301	0	1	2	164	74	90	0	0
0	60.5753	0	1	2	150	60	80	0	0
1	62.7342	0	0	2	153	59	78	0	0
0	61.5397	0	1	2	160	70	100	0	0
0	57.7205	0	0	2	162	72	87	0	0
1	66.0219	0	1	2	155	55	77	0	0
1	64.4849	0	1	2	166	52	80	0	0
0	71.8548	0	0	2	160	75	99	0	0
0	58.9863	0	1	2	153	55	74	0	0
0	62.9288	0	0	2	158	55	74	0	0
1	61.4411	0	0	2	153	50	70	0	0
1	73.6027	1	0	2	173	68	90	0	0
1	71.263	0	0	2	158	50	76	0	0
0	67.2027	0	1	2	163	69	84	0	0
0	63.3178	1	1	2	174	80	89	0	1
1	65.0877	0	0	2	160	60	86	0	0
0	65.5041	0	0	2	158	74	86	0	0
0	67.9808	1	0	2	176	65	76	0	0
0	72.6822	0	0	2	153	65	84	0	0
0	71.0685	1	0	2	178	90	110	0	0
0	68.5973	0	0	2	156	57	82	0	0
0	48.8685	0	0	2	160	70	79	0	0
0	58.7068	0	0	2	163	76	90	0	0
0	57.863	0	1	2	162	54	83	0	0
0	63.2685	0	1	2	163	63	90	0	0
0	59.0329	1	0	2	175	88	92	1	1
0	75.463	1	0	2	172	75	106	1	0
1	66.0548	0	0	2	149	52	71	0	0
0	60.7973	0	0	2	162	61	80	0	0
1	67.3534	0	1	2	150	50	80	0	0
1	63.6712	0	1	2	156	58	80	0	0
1	60.5479	0	0	2	157	50	78	0	0
0	58.1096	0	0	2	163	60	76	0	0
1	64.6849	0	0	2	156	58	76	0	0
1	58.7973	0	1	2	164	60	76	0	0
1	64.6027	0	0	2	150	60	87	0	0
0	65.8822	1	0	2	175	100	130	0	1
0	77.8795	0	0	2	156	61	87	0	0
1	57.3342	0	0	2	158	62	84	0	0
0	63.2219	0	0	2	155	55	80	0	0
1	71.2877	0	0	2	152	72	84	0	0
1	59.8877	0	1	2	154	56	80	0	0
0	59.2521	0	0	2	168	66	88	0	0
0	69.8493	1	1	2	170	73	84	0	0
0	73.1014	0	0	2	150	60	82	0	0
0	62.7918	0	0	2	158	52	76	0	0
1	53.2356	1	1	2	185	71	83	0	1
0	60.6164	1	1	2	173	60	84	1	1
0	66.8384	1	1	2	172	65	88	0	1
1	62.0795	0	0	2	162	69	79	0	0
1	63.9589	0	0	2	164	52	84	0	0
0	63.1096	0	1	2	165	75	80	0	0
0	62.9863	1	0	3	162	65	87	1	1
1	72.4575	1	0	3	172	61	80	1	1
0	66.8849	1	1	3	177	80	97	1	1
0	68.8137	0	1	3	158	54	76	0	0
0	74.5233	1	0	3	160	65	83	1	0
0	63.4055	1	0	3	171	75	89	0	0
0	63.6082	0	0	3	165	67	84	0	0
0	77.0712	0	0	3	161	65	83	0	1
0	69.211	1	0	3	171	68	82	1	1
0	64.8164	1	0	3	163	80	86	1	0
0	55.7233	0	0	3	160	65	70	0	0
0	67.0767	1	1	3	174	80	90	1	1
1	67.5699	0	1	3	162	56	75	0	0
0	63.0384	1	0	3	178	79	89	0	0
0	79.063	1	0	3	177	79	84	0	0
0	50.9205	0	0	3	174	70	99	0	0
0	76.1288	1	0	3	169	65	89	0	1
0	49.2384	0	0	3	161	53	74	0	0
1	76.2904	1	0	3	163	58	66	0	0
0	58.4603	0	0	3	160	63	76	0	0
0	61.8493	0	0	3	159	68	84	0	0
0	78.1616	0	0	3	155	67	85	0	0
0	67.2055	0	0	3	166	78	95	0	0
1	72.263	0	0	3	162	70	90	0	0
0	57.6849	0	0	3	168	60	79	0	0
0	49.8548	0	0	3	156	62	80	0	0
1	58.7973	0	0	3	158	65	76	0	0
0	74.4274	1	0	3	165	59	79	0	0
0	62.6247	1	0	3	170	80	90	0	0
0	64.9425	1	0	3	176	80	92	1	0
0	69.1151	1	1	3	176	76	97	1	1
0	67.4164	1	0	3	175	90	99	1	0
1	74.6082	0	0	3	156	59	79	0	0
0	73.0521	0	1	3	161	77	89	0	0
1	82.789	0	1	3	157	62	98	0	0
0	66.3616	1	1	3	173	72	90	0	1
