# Supplementary material for: Construction and Validation of a Nomogram Clinical Prediction Model for Predicting Osteoporosis in an Asymptomatic Elderly Population in Beijing
Source: J Clin Med. 2023 Feb 6;12(4):1292. doi: 10.3390/jcm12041292 (PMC9967366; doi:10.3390/jcm12041292)
Supplement: Supplementary file 1 [file jcm-12-01292-s001.zip › Data S4. Raw data of Figure 6A.xlsx]

## Sheet: Sheet1
thresholds	sNB of Nomogram model	All_line
0	1	1
0.01	0.986186	0.976324
0.02	0.972311	0.952649
0.03	0.95854	0.928973
0.04	0.94482	0.905297
0.05	0.925747	0.881622
0.06	0.912824	0.857946
0.07	0.899797	0.83427
0.08	0.887897	0.810595
0.09	0.873775	0.786919
0.1	0.864264	0.763243
0.11	0.850289	0.739568
0.12	0.836855	0.715892
0.13	0.826033	0.692216
0.14	0.815839	0.668541
0.15	0.805087	0.644865
0.16	0.78713	0.621189
0.17	0.774536	0.597514
0.18	0.760053	0.573838
0.19	0.745679	0.550162
0.2	0.740541	0.526486
0.21	0.718577	0.502811
0.22	0.705059	0.479135
0.23	0.690839	0.455459
0.24	0.665434	0.431784
0.25	0.654054	0.408108
0.26	0.634039	0.384432
0.27	0.625028	0.360757
0.28	0.625525	0.337081
0.29	0.599239	0.313405
0.3	0.576062	0.28973
0.31	0.570779	0.266054
0.32	0.555485	0.242378
0.33	0.537394	0.218703
0.34	0.514332	0.195027
0.35	0.492723	0.171351
0.36	0.471622	0.147676
0.37	0.463149	0.124
0.38	0.443766	0.100324
0.39	0.423926	0.0766486
0.4	0.405405	0.052973
0.41	0.39661	0.0292973
0.42	0.377446	0.00562162
0.43	0.360076	-0.0180541
0.44	0.344788	-0.0417297
0.45	0.323833	-0.0654054
0.46	0.327728	-0.0890811
0.47	0.304029	-0.112757
0.48	0.28815	-0.136432
0.49	0.276736	-0.160108
0.5	0.227027	-0.183784
0.51	0.220519	-0.207459
0.52	0.203604	-0.231135
0.53	0.174928	-0.254811
0.54	0.162867	-0.278486
0.55	0.171772	-0.302162
0.56	0.163636	-0.325838
0.57	0.154745	-0.349514
0.58	0.158301	-0.373189
0.59	0.159525	-0.396865
0.6	0.148649	-0.420541
0.61	0.119335	-0.444216
0.62	0.108393	-0.467892
0.63	0.093645	-0.491568
0.64	0.111111	-0.515243
0.65	0.109652	-0.538919
0.66	0.0937997	-0.562595
0.67	0.0455364	-0.58627
0.68	0.0587838	-0.609946
0.69	0.057367	-0.633622
0.7	0.0612613	-0.657297
0.71	0.0814539	-0.680973
0.72	0.0687259	-0.704649
0.73	0.043043	-0.728324
0.74	0.0299376	-0.752
0.75	3.28566e-17	-0.775676
0.76	-0.0234234	-0.799351
0.77	-0.0312573	-0.823027
0.78	-0.0260442	-0.846703
0.79	-0.0342342	-0.870378
0.8	-0.0432432	-0.894054
0.81	0.0105263	-0.91773
0.82	0.0426426	-0.941405
0.83	0.0391097	-0.965081
0.84	0.0432432	-0.988757
0.85	0.0378378	-1.01243
0.86	0.0324324	-1.03611
0.87	0.0216216	-1.05978
0.88	0.0108108	-1.08346
0.89	0.00540541	-1.10714
0.9	0.00540541	-1.13081
0.91	0.00540541	-1.15449
0.92	0.00540541	-1.17816
0.93	0	-1.20184
0.94	0	-1.22551
0.95	0	-1.24919
0.96	0	-1.27286
0.97	0	-1.29654
0.98	0	-1.32022
0.99	0	-1.34389
