# Supplementary material for: Construction and Validation of a Nomogram Clinical Prediction Model for Predicting Osteoporosis in an Asymptomatic Elderly Population in Beijing
Source: J Clin Med. 2023 Feb 6;12(4):1292. doi: 10.3390/jcm12041292 (PMC9967366; doi:10.3390/jcm12041292)
Supplement: Supplementary file 1 [file jcm-12-01292-s001.zip › Data S6. Raw data of Figure 6C.xlsx]

## Sheet: Sheet1
thresholds	Number_high_risk	Number_high_risk_upper_95CI	Number_high_risk_lower_95CI	Number_high_risk_with_event	Number_high_risk_with_event_upper_95CI	Number_high_risk_with_event_lower_95CI
0	1	1	1	0.422374	0.468037	0.376712
0.01	1	1	1	0.422374	0.468037	0.376712
0.02	1	1	1	0.422374	0.468037	0.376712
0.03	1	1	0.990148	0.422374	0.468037	0.376712
0.04	1	1	0.987879	0.422374	0.468037	0.376712
0.05	0.994595	1	0.983871	0.420091	0.468037	0.374429
0.06	0.994595	1	0.983516	0.420091	0.465753	0.374429
0.07	0.994595	1	0.983051	0.420091	0.465753	0.374429
0.08	0.994595	1	0.982955	0.420091	0.465753	0.374429
0.09	0.994595	1	0.982456	0.420091	0.465753	0.374429
0.1	0.994595	1	0.982036	0.420091	0.465753	0.374429
0.11	0.994595	1	0.977654	0.420091	0.465753	0.372146
0.12	0.994595	1	0.973118	0.420091	0.465753	0.369863
0.13	0.989189	1	0.971591	0.417808	0.465753	0.369863
0.14	0.989189	1	0.965116	0.417808	0.46347	0.369863
0.15	0.989189	1	0.960894	0.417808	0.46347	0.365297
0.16	0.983784	1	0.955307	0.415525	0.46347	0.365297
0.17	0.983784	0.99505	0.948276	0.415525	0.46347	0.360731
0.18	0.978378	0.994764	0.94186	0.413242	0.461187	0.358447
0.19	0.967568	0.99005	0.933333	0.408676	0.458904	0.356164
0.2	0.962162	0.985437	0.923077	0.406393	0.456621	0.353881
0.21	0.951351	0.98324	0.917582	0.401826	0.456621	0.351598
0.22	0.945946	0.976744	0.904192	0.399543	0.452055	0.344749
0.23	0.945946	0.972973	0.898305	0.399543	0.447489	0.342466
0.24	0.935135	0.967568	0.892473	0.394977	0.445205	0.340183
0.25	0.935135	0.960591	0.877907	0.394977	0.445205	0.335616
0.26	0.918919	0.956522	0.868263	0.388128	0.442922	0.33105
0.27	0.918919	0.952153	0.854651	0.388128	0.438356	0.326484
0.28	0.913514	0.946524	0.844311	0.385845	0.436073	0.321918
0.29	0.897297	0.939394	0.828402	0.378995	0.43379	0.315068
0.3	0.886486	0.933962	0.808383	0.374429	0.429224	0.310502
0.31	0.886486	0.923469	0.806061	0.374429	0.429224	0.305936
0.32	0.881081	0.918367	0.790419	0.372146	0.424658	0.30137
0.33	0.864865	0.906977	0.776398	0.365297	0.422374	0.294521
0.34	0.854054	0.897059	0.751553	0.360731	0.417808	0.287671
0.35	0.821622	0.892308	0.743902	0.347032	0.415525	0.280822
0.36	0.8	0.881773	0.721591	0.3379	0.408676	0.273973
0.37	0.783784	0.867299	0.701149	0.33105	0.399543	0.267123
0.38	0.778378	0.857868	0.681564	0.328767	0.39726	0.260274
0.39	0.772973	0.848039	0.659091	0.326484	0.394977	0.253425
0.4	0.762162	0.829897	0.639344	0.321918	0.383562	0.242009
0.41	0.745946	0.818627	0.6125	0.315068	0.378995	0.232877
0.42	0.72973	0.805263	0.598802	0.308219	0.372146	0.228311
0.43	0.718919	0.792929	0.575	0.303653	0.36758	0.214612
0.44	0.697297	0.78392	0.558282	0.294521	0.360731	0.207763
0.45	0.637838	0.763547	0.526627	0.269406	0.356164	0.200913
0.46	0.627027	0.755208	0.506098	0.26484	0.349315	0.194064
0.47	0.610811	0.741463	0.49359	0.257991	0.344749	0.187215
0.48	0.567568	0.726368	0.468208	0.239726	0.3379	0.180365
0.49	0.567568	0.710784	0.45614	0.239726	0.326484	0.173516
0.5	0.524324	0.693467	0.442308	0.221461	0.319635	0.16895
0.51	0.524324	0.671642	0.424581	0.221461	0.308219	0.1621
0.52	0.508108	0.655502	0.418605	0.214612	0.299087	0.159817
0.53	0.491892	0.633508	0.395349	0.207763	0.287671	0.152968
0.54	0.486486	0.618812	0.381818	0.205479	0.283105	0.143836
0.55	0.475676	0.600985	0.365269	0.200913	0.276256	0.139269
0.56	0.459459	0.587065	0.346591	0.194064	0.269406	0.130137
0.57	0.427027	0.560976	0.333333	0.180365	0.260274	0.127854
0.58	0.427027	0.55122	0.314815	0.180365	0.253425	0.121005
0.59	0.416216	0.537234	0.289773	0.175799	0.242009	0.111872
0.6	0.416216	0.524752	0.274854	0.175799	0.242009	0.105023
0.61	0.372973	0.5	0.252874	0.157534	0.228311	0.100457
0.62	0.372973	0.49505	0.239521	0.157534	0.223744	0.0913242
0.63	0.351351	0.481865	0.218935	0.148402	0.219178	0.086758
0.64	0.351351	0.472906	0.208589	0.148402	0.212329	0.0821918
0.65	0.340541	0.467337	0.194805	0.143836	0.207763	0.0753425
0.66	0.335135	0.446927	0.185629	0.141553	0.203196	0.0707763
0.67	0.254054	0.434343	0.159763	0.107306	0.196347	0.0616438
0.68	0.254054	0.419512	0.143713	0.107306	0.191781	0.0593607
0.69	0.237838	0.405128	0.130952	0.100457	0.182648	0.0502283
0.7	0.237838	0.396739	0.116883	0.100457	0.178082	0.0456621
0.71	0.227027	0.378947	0.10303	0.0958904	0.164384	0.0388128
0.72	0.221622	0.371728	0.0965909	0.0936073	0.164384	0.0365297
0.73	0.189189	0.356021	0.0923913	0.0799087	0.159817	0.0365297
0.74	0.183784	0.339901	0.0804598	0.0776256	0.150685	0.0319635
0.75	0.162162	0.31383	0.0760234	0.0684932	0.141553	0.0296804
0.76	0.113514	0.297561	0.0595238	0.0479452	0.13242	0.0228311
0.77	0.113514	0.279762	0.0535714	0.0479452	0.125571	0.0205479
0.78	0.108108	0.272251	0.0363636	0.0456621	0.121005	0.0136986
0.79	0.108108	0.246073	0.0273224	0.0456621	0.107306	0.0114155
0.8	0.108108	0.235294	0.0177515	0.0456621	0.10274	0.00684932
0.81	0.102703	0.206349	0.011976	0.043379	0.0936073	0.00456621
0.82	0.0918919	0.196078	0.00609756	0.0388128	0.086758	0.00228311
0.83	0.0918919	0.170984	0.00558659	0.0388128	0.0753425	0.00228311
0.84	0.0432432	0.156098	0	0.0182648	0.0639269	0
0.85	0.0378378	0.137931	0	0.0159817	0.0616438	0
0.86	0.0324324	0.127962	0	0.0136986	0.0570776	0
0.87	0.0216216	0.120419	0	0.00913242	0.0547945	0
0.88	0.0108108	0.114583	0	0.00456621	0.0502283	0
0.89	0.00540541	0.0896226	0	0.00228311	0.0410959	0
0.9	0.00540541	0.0588235	0	0.00228311	0.0251142	0
0.91	0.00540541	0.044335	0	0.00228311	0.0205479	0
0.92	0.00540541	0.0351759	0	0.00228311	0.0159817	0
0.93	0	0.0191388	0	0	0.00913242	0
0.94	0	0.016129	0	0	0.00684932	0
0.95	0	0.010989	0	0	0.00456621	0
0.96	0	0.00507614	0	0	0.00228311	0
0.97	0	0	0	0	0	0
0.98	0	0	0	0	0	0
0.99	0	0	0	0	0	0
