# Supplementary material for: Construction and Validation of a Nomogram Clinical Prediction Model for Predicting Osteoporosis in an Asymptomatic Elderly Population in Beijing
Source: J Clin Med. 2023 Feb 6;12(4):1292. doi: 10.3390/jcm12041292 (PMC9967366; doi:10.3390/jcm12041292)
Supplement: Supplementary file 1 [file jcm-12-01292-s001.zip › Data S7. Raw data of Figure 6D.xlsx]

## Sheet: Sheet1
thresholds	Number_high_risk	Number_high_risk_upper_95CI	Number_high_risk_lower_95CI	Number_high_risk_with_event	Number_high_risk_with_event_upper_95CI	Number_high_risk_with_event_lower_95CI
0	1	1	1	0.431507	0.506849	0.349315
0.01	1	1	1	0.431507	0.506849	0.349315
0.02	1	1	1	0.431507	0.506849	0.349315
0.03	1	1	0.983607	0.431507	0.506849	0.349315
0.04	1	1	0.981132	0.431507	0.506849	0.342466
0.05	1	1	0.967213	0.431507	0.506849	0.342466
0.06	1	1	0.965517	0.431507	0.506849	0.342466
0.07	1	1	0.964286	0.431507	0.506849	0.342466
0.08	1	1	0.954545	0.431507	0.5	0.342466
0.09	1	1	0.949153	0.431507	0.5	0.342466
0.1	0.984127	1	0.946429	0.424658	0.5	0.335616
0.11	0.984127	1	0.932203	0.424658	0.5	0.335616
0.12	0.968254	1	0.928571	0.417808	0.5	0.335616
0.13	0.968254	1	0.92	0.417808	0.5	0.328767
0.14	0.968254	1	0.910714	0.417808	0.5	0.328767
0.15	0.968254	1	0.90566	0.417808	0.5	0.321918
0.16	0.968254	1	0.894737	0.417808	0.493151	0.321918
0.17	0.968254	1	0.888889	0.417808	0.493151	0.315068
0.18	0.952381	1	0.87931	0.410959	0.493151	0.315068
0.19	0.952381	1	0.875	0.410959	0.486301	0.315068
0.2	0.920635	0.985294	0.864407	0.39726	0.479452	0.315068
0.21	0.920635	0.984848	0.854839	0.39726	0.479452	0.308219
0.22	0.904762	0.984127	0.844828	0.390411	0.472603	0.30137
0.23	0.904762	0.971014	0.833333	0.390411	0.472603	0.30137
0.24	0.888889	0.969697	0.82	0.383562	0.472603	0.30137
0.25	0.873016	0.969231	0.814815	0.376712	0.472603	0.30137
0.26	0.873016	0.958904	0.803571	0.376712	0.472603	0.294521
0.27	0.84127	0.954545	0.789474	0.363014	0.472603	0.294521
0.28	0.84127	0.944444	0.786885	0.363014	0.465753	0.287671
0.29	0.84127	0.942857	0.775862	0.363014	0.465753	0.287671
0.3	0.825397	0.938462	0.762712	0.356164	0.458904	0.280822
0.31	0.825397	0.929577	0.759259	0.356164	0.458904	0.280822
0.32	0.809524	0.928571	0.75	0.349315	0.452055	0.273973
0.33	0.809524	0.916667	0.735849	0.349315	0.452055	0.267123
0.34	0.809524	0.914286	0.727273	0.349315	0.438356	0.267123
0.35	0.793651	0.901408	0.716981	0.342466	0.438356	0.267123
0.36	0.793651	0.898551	0.703704	0.342466	0.438356	0.260274
0.37	0.793651	0.895522	0.703704	0.342466	0.438356	0.260274
0.38	0.777778	0.890625	0.678571	0.335616	0.431507	0.246575
0.39	0.777778	0.887324	0.671875	0.335616	0.431507	0.246575
0.4	0.777778	0.887097	0.666667	0.335616	0.431507	0.246575
0.41	0.777778	0.875	0.636364	0.335616	0.431507	0.232877
0.42	0.777778	0.868852	0.62963	0.335616	0.424658	0.232877
0.43	0.777778	0.867647	0.616667	0.335616	0.424658	0.226027
0.44	0.761905	0.867647	0.592593	0.328767	0.424658	0.212329
0.45	0.746032	0.854839	0.568966	0.321918	0.417808	0.212329
0.46	0.746032	0.849315	0.551724	0.321918	0.417808	0.19863
0.47	0.746032	0.84507	0.52459	0.321918	0.410959	0.191781
0.48	0.730159	0.842105	0.508475	0.315068	0.410959	0.184932
0.49	0.698413	0.827586	0.472727	0.30137	0.40411	0.178082
0.5	0.68254	0.814815	0.45614	0.294521	0.39726	0.171233
0.51	0.650794	0.807692	0.431034	0.280822	0.39726	0.157534
0.52	0.650794	0.797297	0.4	0.280822	0.39726	0.150685
0.53	0.650794	0.793103	0.389831	0.280822	0.390411	0.143836
0.54	0.571429	0.777778	0.377049	0.246575	0.390411	0.143836
0.55	0.571429	0.763158	0.361702	0.246575	0.383562	0.130137
0.56	0.52381	0.762712	0.333333	0.226027	0.376712	0.123288
0.57	0.52381	0.756757	0.32	0.226027	0.369863	0.116438
0.58	0.492063	0.736111	0.3	0.212329	0.363014	0.116438
0.59	0.492063	0.712329	0.28	0.212329	0.356164	0.10274
0.6	0.492063	0.708333	0.254545	0.212329	0.356164	0.0958904
0.61	0.492063	0.694444	0.240741	0.212329	0.349315	0.0890411
0.62	0.396825	0.684211	0.22	0.171233	0.328767	0.0821918
0.63	0.396825	0.661538	0.196429	0.171233	0.321918	0.0753425
0.64	0.380952	0.645161	0.160714	0.164384	0.308219	0.0616438
0.65	0.380952	0.628205	0.150943	0.164384	0.308219	0.0547945
0.66	0.380952	0.621622	0.148148	0.164384	0.294521	0.0547945
0.67	0.349206	0.611111	0.12963	0.150685	0.287671	0.0479452
0.68	0.349206	0.575342	0.118644	0.150685	0.273973	0.0410959
0.69	0.349206	0.555556	0.107143	0.150685	0.273973	0.0410959
0.7	0.301587	0.554054	0.0925926	0.130137	0.267123	0.0342466
0.71	0.253968	0.540541	0.0701754	0.109589	0.260274	0.0273973
0.72	0.253968	0.517241	0.0491803	0.109589	0.253425	0.0205479
0.73	0.174603	0.492754	0.047619	0.0753425	0.239726	0.0205479
0.74	0.174603	0.478261	0.0333333	0.0753425	0.226027	0.0136986
0.75	0.174603	0.454545	0.031746	0.0753425	0.219178	0.0136986
0.76	0.174603	0.434211	0.015625	0.0753425	0.205479	0.00684932
0.77	0.174603	0.402778	0	0.0753425	0.19863	0
0.78	0.15873	0.396825	0	0.0684932	0.184932	0
0.79	0.126984	0.378788	0	0.0547945	0.184932	0
0.8	0.126984	0.360656	0	0.0547945	0.171233	0
0.81	0.126984	0.33871	0	0.0547945	0.150685	0
0.82	0.0952381	0.333333	0	0.0410959	0.150685	0
0.83	0.0793651	0.301587	0	0.0342466	0.136986	0
0.84	0.0793651	0.298507	0	0.0342466	0.136986	0
0.85	0.0634921	0.290323	0	0.0273973	0.130137	0
0.86	0.0634921	0.253521	0	0.0273973	0.123288	0
0.87	0.0634921	0.234375	0	0.0273973	0.109589	0
0.88	0.015873	0.210526	0	0.00684932	0.10274	0
0.89	0.015873	0.19697	0	0.00684932	0.0890411	0
0.9	0.015873	0.166667	0	0.00684932	0.0821918	0
0.91	0	0.145161	0	0	0.0684932	0
0.92	0	0.126984	0	0	0.0547945	0
0.93	0	0.101695	0	0	0.0479452	0
0.94	0	0.09375	0	0	0.0410959	0
0.95	0	0.0571429	0	0	0.0273973	0
0.96	0	0.0172414	0	0	0.00684932	0
0.97	0	0	0	0	0	0
0.98	0	0	0	0	0	0
0.99	0	0	0	0	0	0
